# Supplementary material for: Genetic Variation in the blaZ Gene Leading to the BORSA Phenotype in Staphylococcus aureus
Source: Antibiotics (Basel). 2025 Apr 29;14(5):449. doi: 10.3390/antibiotics14050449 (PMC12108325; doi:10.3390/antibiotics14050449)
Supplement: Supplementary file 1 [file antibiotics-14-00449-s001.zip]

Archive with 3 entries (3 files):
- Supplemental files.pdf
- Table S6.xlsx
- Table S7.xlsx
