# Supplementary material for: Genetic Variation in the blaZ Gene Leading to the BORSA Phenotype in Staphylococcus aureus
Source: Antibiotics (Basel). 2025 Apr 29;14(5):449. doi: 10.3390/antibiotics14050449 (PMC12108325; doi:10.3390/antibiotics14050449)
Supplement: Supplementary file 1 [file antibiotics-14-00449-s001.zip › Table S6.xlsx]

## Sheet: Sheet1
sample_ID	mlst_type	lactamase_type
AUH2001	188	C
AUH2002	45	Absence
AUH2003	NA	B
AUH2004	7	C
AUH2006	30	A
AUH2007	188	Absence
AUH2008	582	A
AUH2009	30	A
AUH2010	5	B
AUH2011	7	C
AUH2012	-	Absence
AUH2013	1	C
AUH2014	1	Absence
AUH2015	15	C
AUH2016	NA	C
AUH2017	45	C
AUH2018	-	Absence
AUH2020	45	Absence
AUH2021	45	Absence
AUH2022	8	B
AUH2023	45	C
AUH2024	-	Absence
AUH2025	45	C
AUH2026	1	Absence
AUH2027	59	C
AUH2029	34	A
AUH2030	34	A
AUH2031	7	Absence
AUH2032	34	A
AUH2033	30	A
AUH2034	15	C
AUH2035	97	B
AUH2036	5	B
AUH2037	NA	A
AUH2038	1	C
AUH2039	30	A
AUH2040	22	Absence
AUH2041	45	Absence
AUH2042	15	C
AUH2043	72	Absence
AUH2044	1	Absence
AUH2045	7	C
AUH2046	1	C
AUH2047	1021	A
AUH2048	188	C
AUH2049	45	C
AUH2050	45	Absence
AUH2051	22	B
AUH2053	NA	A
AUH2055	15	C
AUH2056	45	C
AUH2057	398	A
AUH2058	582	A
AUH2059	30	A
AUH2060	6	D
AUH2061	59	Absence
AUH2062	22	B
AUH2063	1	C
AUH2064	89	B
AUH2065	1	B
AUH2066	45	C
AUH2067	30	A
AUH2068	NA	A
AUH2069	1	Absence
AUH2070	30	A
AUH2071	1	C
AUH2072	5	Absence
AUH2073	NA	C
AUH2074	22	B
AUH2075	582	A
AUH2076	59	C
AUH2077	NA	C
AUH2078	45	C
AUH2079	8	Absence
AUH2080	5	C
AUH2081	30	A
AUH2082	30	A
AUH2083	30	A
AUH2085	45	Absence
AUH2086	5	B
AUH2087	15	C
AUH2088	398	A
AUH2089	NA	A
AUH2090	8	Absence
AUH2091	1	Absence
AUH2092	-	Absence
AUH2093	30	A
AUH2094	5	Absence
AUH2095	45	A
AUH2096	45	C
AUH2097	398	Absence
AUH2098	97	Absence
AUH2099	45	C
AUH2100	59	Absence
AUH2101	97	Absence
AUH2102	1	Absence
AUH2103	944	B
AUH2104	34	A
AUH2105	45	Absence
AUH2106	15	C
AUH2107	45	C
AUH2108	39	Absence
AUH2109	NA	A
AUH2110	15	C
AUH2111	5271	A
AUH2112	1	Absence
AUH2113	NA	A
AUH2114	NA	A
AUH2115	45	C
AUH2116	45	Absence
AUH2117	30	A
AUH2119	582	A
AUH2120	45	Absence
AUH2121	81	C
AUH2122	-	Absence
AUH2123	30	A
AUH2124	45	C
AUH2125	398	B
AUH2126	25	A
AUH2127	NA	A
AUH2128	22	B
AUH2129	30	A
AUH2130	22	B
AUH2131	-	Absence
AUH2132	39	Absence
AUH2133	34	A
AUH2134	5	A
AUH2135	12	Absence
AUH2136	NA	A
AUH2137	1	C
AUH2138	NA	C
AUH2139	15	C
AUH2140	15	C
AUH2141	-	Absence
AUH2142	398	Absence
AUH2143	30	A
AUH2144	12	Absence
AUH2145	188	F
AUH2146	5	Absence
AUH2147	45	A
AUH2148	46	Absence
AUH2149	398	A
AUH2150	45	A
AUH2152	22	B
AUH2153	-	Absence
AUH2155	NA	C
AUH2156	5	A
AUH2157	45	Absence
AUH2158	59	C
AUH2159	NA	A
AUH2160	15	C
AUH2161	15	C
AUH2162	NA	C
AUH2163	8	B
AUH2164	45	B
AUH2165	188	F
AUH2166	45	C
AUH2167	8	Absence
AUH2168	1	Absence
AUH2169	45	C
AUH2170	6	D
AUH2171	30	A
AUH2172	30	A
AUH2173	45	C
AUH2175	101	Absence
AUH2176	7	C
AUH2177	5	B
AUH2178	22	B
AUH2179	45	C
AUH2181	7	C
AUH2182	15	C
AUH2183	-	Absence
AUH2184	3603	Absence
AUH2185	30	A
AUH2186	45	B
AUH2187	1290	Absence
AUH2188	1	Absence
AUH2189	8	A
AUH2190	5	Absence
HVH288	8	A
HVH289	97	Absence
HVH290	15	C
HVH291	30	C
HVH292	7	C
HVH293	6	C
HVH294	97	C
HVH295	15	C
HVH296	39	Absence
HVH297	398	B
HVH298	97	Absence
HVH299	-	Absence
HVH300	1	C
HVH301	NA	A
HVH302	8	C
HVH303	30	A
HVH304	72	B
HVH305	NA	A
HVH306	97	B
HVH307	78	C
HVH308	398	Absence
HVH309	45	C
HVH310	121	B
HVH311	5	Absence
HVH312	3628	A
HVH313	15	C
HVH314	97	Absence
HVH315	NA	C
HVH316	30	A
HVH317	737	B
HVH318	NA	A
HVH319	7	C
HVH320	188	Absence
HVH321	NA	C
HVH322	7	Absence
HVH323	5	B
HVH324	72	B
HVH325	30	A
HVH326	45	Absence
HVH327	97	Absence
HVH328	15	C
HVH329	8	A
HVH330	1	C
HVH331	45	C
HVH332	22	B
HVH333	NA	C
HVH334	50	Absence
HVH335	45	C
HVH337	45	Absence
HVH338	4155	B
HVH339	15	Absence
HVH340	5	A
HVH341	45	A
HVH342	97	B
HVH343	22	B
HVH344	97	Absence
HVH345	97	B
HVH346	NA	B
HVH347	59	Absence
HVH348	15	C
HVH349	1	Absence
HVH350	5	Absence
HVH351	45	C
HVH352	-	Absence
HVH353	1	C
HVH354	672	C
HVH355	1	C
HVH356	25	A
HVH357	46	Absence
HVH358	582	A
HVH359	1	F
HVH360	188	C
HVH361	582	A
HVH362	97	Absence
HVH363	5	A
HVH364	4783	B
HVH365	22	B
HVH366	5	B
HVH367	22	B
HVH368	582	A
HVH369	12	Absence
HVH370	398	B
HVH371	30	A
HVH372	97	B
HVH373	5	B
HVH374	1156	C
HVH375	8	Absence
HVH376	5	Absence
HVH377	NA	A
HVH378	-	Absence
HVH379	59	Absence
HVH381	5	A
HVH382	34	A
HVH383	8	B
HVH384	45	B
HVH385	45	A
HVH386	NA	B
HVH387	45	A
HVH388	30	A
HVH389	45	C
HVH390	1	Absence
HVH391	907	A
HVH392	-	Absence
HVH393	582	A
HVH398	45	C
HVH399	1	Absence
HVH401	7	C
HVH402	59	Absence
HVH403	45	Absence
HVH404	30	A
HVH405	840	Absence
HVH406	12	Absence
HVH407	121	B
HVH408	5	Absence
HVH409	20	A
HVH410	15	C
HVH411	27	B
HVH413	45	C
HVH414	5	Absence
HVH415	398	B
HVH416	1155	Absence
HVH417	NA	B
HVH418	5	Absence
HVH419	NA	A
HVH420	8	B
HVH421	188	C
HVH422	15	Absence
HVH423	1218	C
HVH424	6	D
HVH425	NA	B
HVH426	5	Absence
HVH427	1	Absence
HVH428	1	C
HVH429	5	Absence
HVH430	101	Absence
HVH431	5	Absence
HVH432	22	B
HVH433	7	C
HVH434	25	B
HVH435	45	C
HVH436	3628	A
HVH437	2990	C
HVH438	22	B
HVH439	22	B
HVH440	30	A
HVH441	5	A
HVH442	30	A
HVH443	45	B
HVH444	5	B
HVH445	22	B
HVH446	22	B
HVH447	2990	C
HVH448	8	B
HVH449	1	C
HVH450	3603	C
HVH451	97	Absence
HVH452	46	Absence
HVH453	2416	C
HVH454	97	Absence
HVH455	NA	C
HVH456	395	B
HVH457	8	C
HVH458	30	A
HVH459	30	A
HVH460	5	B
HVH461	291	Absence
HVH462	59	Absence
HVH463	-	B
HVH464	45	Absence
HVH465	45	C
HVH467	45	C
HVH468	5	B
HVH469	25	A
HVH470	8	Absence
HVH471	5	Absence
HVH472	30	A
OUH454	20	A
OUH455	22	B
OUH456	8	A
OUH458	509	Absence
OUH459	101	B
OUH460	718	Absence
OUH461	89	B
OUH462	NA	D
OUH463	1	C
OUH464	45	C
OUH465	89	B
OUH467	NA	A
OUH468	7	C
OUH469	1	Absence
OUH470	30	A
OUH471	22	B
OUH472	NA	B
OUH474	7	C
OUH475	NA	C
OUH476	1	C
OUH477	6	Absence
OUH478	46	A
OUH479	-	Absence
OUH480	30	A
OUH481	121	Absence
OUH482	6	D
OUH483	-	Absence
OUH484	1	C
OUH485	582	A
OUH486	22	B
OUH487	582	A
OUH488	508	C
OUH489	1	C
OUH490	20	A
OUH491	45	B
OUH492	152	C
OUH493	30	A
OUH494	5	Absence
OUH495	88	Absence
OUH496	88	Absence
OUH497	5	C
OUH498	NA	B
OUH499	7	C
OUH500	30	A
OUH501	30	A
OUH502	30	A
OUH503	101	Absence
OUH504	15	C
OUH505	34	A
OUH506	7	C
OUH507	7	C
OUH508	3628	Absence
OUH509	59	Absence
OUH510	5	Absence
OUH511	30	A
OUH512	5	Absence
OUH513	78	C
OUH514	45	Absence
OUH515	1	C
OUH516	30	A
OUH517	6	D
OUH518	5	C
OUH519	1	C
OUH520	NA	C
OUH521	30	A
OUH522	97	Absence
OUH523	7	C
OUH524	30	A
OUH525	22	Absence
OUH526	88	C
OUH527	672	C
OUH528	-	Absence
OUH530	182	A
OUH531	97	Absence
OUH532	1281	A
OUH533	582	A
OUH534	45	C
OUH535	8	B
OUH536	15	C
OUH537	NA	C
OUH538	-	Absence
OUH539	707	Absence
OUH540	NA	A
OUH541	45	C
OUH542	-	Absence
OUH543	6	D
OUH544	45	C
OUH545	5	Absence
OUH546	5	Absence
OUH547	-	Absence
OUH548	582	D
OUH549	NA	B
OUH550	-	Absence
OUH551	88	A
OUH552	15	C
OUH553	97	B
OUH554	15	C
OUH555	NA	C
OUH556	22	B
OUH557	5	Absence
OUH558	398	B
OUH559	30	A
OUH560	582	A
OUH561	45	B
OUH562	NA	C
OUH563	582	A
OUH564	NA	C
OUH565	12	Absence
OUH566	30	A
OUH567	45	C
OUH568	97	B
OUH569	-	Absence
OUH571	45	A
OUH572	5685	A
OUH573	1	Absence
OUH574	9	B
OUH575	30	A
OUH576	15	C
OUH577	30	A
OUH578	101	B
OUH579	59	C
OUH580	1	Absence
OUH581	5	Absence
OUH582	15	C
OUH583	5	A
OUH584	45	C
OUH585	15	C
OUH587	NA	A
OUH588	45	Absence
OUH589	45	C
OUH590	15	Absence
OUH591	NA	A
OUH592	7	C
OUH594	45	Absence
