# Supplementary material for: Genetic Variation in the blaZ Gene Leading to the BORSA Phenotype in Staphylococcus aureus
Source: Antibiotics (Basel). 2025 Apr 29;14(5):449. doi: 10.3390/antibiotics14050449 (PMC12108325; doi:10.3390/antibiotics14050449)
Supplement: Supplementary file 1 [file antibiotics-14-00449-s001.zip › Table S7.xlsx]

## Sheet: Sheet1
Table S7. Primer sequences.
Primer	Primer Sequence
#1	GCACTAGTAATAATTTTGTTTAACTTTAAGAAGGAGATATACATATGAAAAAGTTAATATTTTTAATTGCAATTGCTTTAGTTTTAAGTGCATG
#2	GCACTAGTAATAATTTTGTTTAACTTTAAGAAGGAGATATACATATGAAAAAGTTAATACTTTTAATTGCAATTGCTTTAGTTTTAAGTGCATG
#3	GCACTAGTAATAATTTTGTTTAACTTTAAGAAGGAGATATACATATGAAAAGTTAATATTTTTAATTGTAATGGCTTTAGTTTTAAGTGCATG
#4	GCACTAGTAATAATTTTGTTTAACTTTAAGAAGGAGATATACATATGAAAAAGTTAATATTTTTAATTGTAATTGCTTTAGTTTTAAGTGCATG
#5	TGCTCGAGAAATTCCTTCATTACACTCTTGGCGGTTTCACTTATCAACTTATCATTTG
#6	TGCTCGAGAAATTTGTTTATTACATTCTTGGCGGTTTCACTTATCAATTTATCATTAG
#7	TGGTCTCTTACTCATATGTATTATGTTTGAAACATATCTCTA
#8	GGGTCTCTAGCGGATATCAGTATTTATTATGCATTTAGAATA
#9	TGGTCTCTTACTCATATGTATTATGTTTGAAACATACCTCTA
#10	GGGTCTCTAGCGGTTATCAGTATTTATTATGCATTTAGAATA
#11	ATGGCGGCCGAGGAAACAGCTATGACCATGATTACGCCAA
#12	TGTGGATCCTATATGGAGATCCATATAGTTTTTGTATACGGT
#13	TGAATTCTAATCGCATCCGATTGCAGTAT
#14	AAGAATTCGCTGCGGTACCGTTAAGGG
#15	GCAGCACGCCATAGTGACTG
#16	GCATAGGCTTGGTTATGCCG
#17	CGCAAGAGGCCCGGCAGTAC
#18	CCGTCACAGGTATTTATTCGGCGCCGGTGCGTCAGCAGAATATG
#19	CATATTCTGCTGACGCACCGGCGCCGAATAAATACCTGTGACGG
#20	ATTAGAATTCCGCTGCCATTCATCCGCTTATTATCACTTA
#21	TAAGTGATAATAAGCGGATGAATGGCAGCGGAATTCTAATCGCATCCGATTGCAGTAT
#22	ACAGCATCGCCAGTCACTATGGCGTGCTGCGAATTCGCTGCGGTACCGTT
#23	CCATCTTTAATTAAAGTATCTCCGGTTTTATTATTTAACATTAAATCAAGTAA
#24	TTACTTGATTTAATGTTAAATAATAAAACCGGAGATACTTTAATTAAAGATGG
